# Supplementary material for: Causal associations between sleep traits and temporomandibular disorders: a bidirectional mendelian randomization analysis
Source: Front Genet. 2024 Jul 24;15:1429190. doi: 10.3389/fgene.2024.1429190 (PMC11303139; doi:10.3389/fgene.2024.1429190)
Supplement: Supplementary file 1 [file Table2.XLSX]

## Sheet: Insomnia
	SNP	other_allele	effect_allele	beta	se	eaf	pval	F
1	rs2803296	G	C	-0.00862206	0.00149047	0.543586	7.26018e-09	17.0552
2	rs6690017	T	G	-0.0102669	0.00151022	0.408855	1.05875e-11	23.5589
3	rs12049261	G	C	0.0111868	0.00163048	0.292534	6.83576e-12	23.9501
4	rs2644128	C	G	0.0106284	0.00149103	0.548279	1.0167e-12	25.8716
5	rs56365214	C	A	-0.0147948	0.00205225	0.155781	5.63381e-13	26.6197
6	rs113851554	G	T	0.0467802	0.00331329	0.057291	2.90254e-45	109.315
7	rs56093896	C	A	-0.0124111	0.00181352	0.214053	7.71993e-12	23.9634
8	rs4572538	C	T	-0.00960596	0.00156161	0.364055	7.68416e-10	19.755
9	rs4577309	A	G	-0.00854833	0.00149214	0.533655	1.0108e-08	16.8165
10	rs12470989	A	G	-0.0102429	0.00184485	0.203934	2.82163e-08	15.7503
11	rs2014830	C	T	-0.0116018	0.0016233	0.303519	8.86651e-13	26.3124
12	rs9845387	C	A	-0.0218562	0.00377648	0.040279	7.14617e-09	17.0757
13	rs705219	T	A	0.013423	0.00235299	0.887373	1.16578e-08	16.6515
14	rs2604551	T	G	-0.00848084	0.00155238	0.640384	4.67835e-08	15.3166
15	rs1988337	A	G	0.00838726	0.00149645	0.552395	2.0853e-08	16.0839
16	rs11097861	A	G	0.0100437	0.00164946	0.716256	1.13559e-09	18.9579
17	rs1430205	C	T	0.00947493	0.00149107	0.461507	2.09173e-10	20.631
18	rs1592757	G	C	0.0102216	0.00154996	0.355788	4.25971e-11	22.1447
19	rs7711696	G	T	0.0111716	0.00161138	0.305042	4.12185e-12	24.466
20	rs314280	A	G	0.00971363	0.00149134	0.547047	7.34895e-11	21.6198
21	rs6975972	A	G	-0.00902066	0.00150428	0.578726	2.01414e-09	18.3452
22	rs8180817	G	C	-0.0100553	0.00150974	0.431016	2.73295e-11	22.9296
23	rs17151854	G	T	0.0129893	0.00207434	0.15241	3.80326e-10	20.1549
24	rs11790060	T	C	-0.0103391	0.00157854	0.330834	5.76194e-11	21.8837
25	rs224032	G	A	0.00839066	0.00149108	0.550358	1.83119e-08	16.1105
26	rs17709610	A	G	-0.0099161	0.00162078	0.297979	9.46955e-10	19.0207
27	rs2297787	T	A	-0.0178001	0.00274996	0.080193	9.61665e-11	21.6117
28	rs10838708	G	A	-0.00947656	0.00150271	0.45899	2.8576e-10	20.6215
29	rs72924721	C	T	0.016478	0.00288103	0.073137	1.06849e-08	17.0203
30	rs324017	A	C	-0.00988248	0.00163145	0.705433	1.38268e-09	18.7664
31	rs931221	T	A	0.0106361	0.00175313	0.236738	1.30386e-09	18.9023
32	rs68094047	C	T	0.0103356	0.0017167	0.251267	1.73749e-09	18.5841
33	rs6561715	T	A	-0.011623	0.00154234	0.630662	4.84785e-14	29.0988
34	rs1327938	T	C	0.0106308	0.00157691	0.654763	1.56718e-11	23.6236
35	rs1547630	G	A	0.00910814	0.00156447	0.651513	5.8193e-09	17.4171
36	rs11635495	T	C	0.00937342	0.00148509	0.512179	2.76014e-10	20.2996
37	rs4886860	G	C	-0.011796	0.00175566	0.767408	1.83176e-11	22.9669
38	rs2062113	T	C	-0.00961678	0.00150275	0.568257	1.55933e-10	20.9817
39	rs9906181	A	G	-0.00915026	0.00163869	0.687567	2.35201e-08	16.632
40	rs9894577	G	A	0.0132051	0.00159687	0.3182	1.34675e-16	34.9836
41	rs11152363	G	A	0.0156393	0.00192518	0.186319	4.52734e-16	34.2901
42	rs56330606	A	G	0.00930932	0.00153044	0.378954	1.18121e-09	18.8606

## Sheet: Sleep duration
	SNP	other_allele	effect_allele	beta	se	eaf	pval	F
1	rs1463053	G	A	0.0092696	0.00166133	0.639694	2.41036e-08	18.2248
2	rs7517981	T	C	-0.0099657	0.00163399	0.601498	1.06736e-09	21.9069
3	rs915416	C	G	-0.0127275	0.00176031	0.70906	4.82068e-13	30.7525
4	rs2186122	A	T	-0.0108333	0.00162062	0.559911	2.31455e-11	26.6125
5	rs6681755	G	A	0.0115272	0.00200498	0.199783	8.9622e-09	19.5484
6	rs12567114	G	A	0.0123378	0.00179427	0.276368	6.14604e-12	28.0148
7	rs2279681	C	G	0.00929853	0.00168475	0.341785	3.4048e-08	17.8997
8	rs374153	C	T	-0.0130999	0.00219716	0.842567	2.48869e-09	20.9477
9	rs2683630	C	G	0.0149506	0.0016555	0.629076	1.70317e-19	47.9988
10	rs75539574	A	C	0.0236649	0.00287424	0.085774	1.81903e-16	40.4144
11	rs72831782	T	A	-0.0101806	0.00184372	0.269409	3.35599e-08	18.7729
12	rs2863957	C	A	0.0289035	0.00192922	0.220537	9.63313e-51	132.185
13	rs35662245	T	A	0.0101569	0.00169075	0.338713	1.88599e-09	21.2639
14	rs1972712	T	C	0.011796	0.00184758	0.249455	1.71882e-10	23.974
15	rs76258078	A	G	-0.0216874	0.00368137	0.049994	3.83582e-09	20.5569
16	rs17732997	C	G	-0.00883899	0.00161761	0.429679	4.64925e-08	17.6183
17	rs9810474	C	T	-0.0111549	0.00189404	0.232184	3.87426e-09	20.4136
18	rs7644809	T	C	-0.0101517	0.00162466	0.576033	4.14394e-10	23.161
19	rs113021516	G	C	0.0114805	0.00169722	0.335898	1.33958e-11	27.0563
20	rs6783516	G	T	-0.00983781	0.00163116	0.583817	1.62773e-09	21.64
21	rs2192528	A	G	-0.00980706	0.00160143	0.522493	9.12897e-10	22.082
22	rs2839753	T	C	-0.0106369	0.00181248	0.265347	4.39227e-09	20.2967
23	rs13107325	C	T	-0.0242704	0.00303933	0.074905	1.40017e-15	37.5635
24	rs365663	A	G	-0.00928337	0.00161004	0.45495	8.12111e-09	19.6657
25	rs12518468	T	C	-0.0106435	0.00170288	0.328685	4.09682e-10	23.0026
26	rs56372231	C	T	0.0117703	0.00169729	0.332564	4.06909e-12	28.2987
27	rs7711696	G	T	-0.00986657	0.00173522	0.304987	1.30002e-08	18.9891
28	rs151014368	G	A	0.0113794	0.00198822	0.20734	1.04406e-08	19.5842
29	rs34556183	A	G	-0.0133534	0.00178155	0.279888	6.61049e-14	33.0734
30	rs113113059	T	C	-0.0111278	0.00193332	0.219834	8.62333e-09	19.5433
31	rs9382445	T	C	-0.00948383	0.00164901	0.375168	8.85983e-09	19.4023
32	rs7740559	A	G	0.0091983	0.00162416	0.578213	1.48385e-08	18.9886
33	rs7740402	T	G	-0.00951481	0.00173455	0.3061	4.12388e-08	17.6952
34	rs62444917	A	C	0.0129633	0.00192625	0.222315	1.69883e-11	26.7367
35	rs2079070	C	G	-0.0134358	0.00181083	0.734582	1.17393e-13	32.3898
36	rs11982852	C	T	-0.0117257	0.00186248	0.243858	3.05926e-10	23.3302
37	rs7831557	G	A	-0.0105656	0.00160135	0.517438	4.1693e-11	25.6509
38	rs7016314	T	C	0.0100011	0.00168824	0.655927	3.14242e-09	20.7731
39	rs17391944	T	G	0.0218515	0.00372396	0.04986	4.41582e-09	20.8162
40	rs2236295	G	T	-0.00907587	0.00163637	0.403043	2.91706e-08	18.2376
41	rs112100783	G	A	-0.0252948	0.00454852	0.033439	2.68071e-08	19.0302
42	rs10510128	G	A	0.0114031	0.00197431	0.207951	7.66159e-09	19.7087
43	rs1517572	A	C	0.0116589	0.00162182	0.581256	6.53749e-13	30.4466
44	rs7115856	A	C	0.010819	0.00160279	0.461273	1.47739e-11	26.7674
45	rs11039216	C	T	-0.0102766	0.00160373	0.532944	1.47502e-10	24.1909
46	rs174564	A	G	0.00974534	0.001678	0.348602	6.33325e-09	19.8458
47	rs1553132	A	G	0.0105257	0.0018253	0.258638	8.09064e-09	19.5489
48	rs1939455	G	T	-0.0158002	0.0025174	0.120291	3.4651e-10	24.3108
49	rs2734831	T	G	-0.00979722	0.00163853	0.606881	2.24134e-09	21.0733
50	rs34354917	C	A	-0.0100207	0.00176809	0.288625	1.44872e-08	18.9726
51	rs4767550	A	G	0.0108732	0.00163264	0.413171	2.74036e-11	26.3791
52	rs6561715	T	A	0.00978234	0.001661	0.630636	3.87534e-09	20.5125
53	rs55658675	C	T	-0.00969462	0.00167463	0.352906	7.07597e-09	19.7509
54	rs11621908	C	T	-0.019985	0.00294327	0.082807	1.12082e-11	27.9153
55	rs2748809	T	C	-0.00925348	0.00164549	0.429258	1.87083e-08	19.3048
56	rs8038326	A	G	-0.0133838	0.00179311	0.273169	8.3925e-14	32.7291
57	rs56367859	A	G	0.0116218	0.00163585	0.397585	1.2081e-12	29.7701
58	rs72771082	A	G	0.0109737	0.00193583	0.217832	1.43859e-08	18.881
59	rs11643715	C	G	0.0109493	0.00176035	0.292625	4.97293e-10	22.8368
60	rs8047587	G	T	-0.0110198	0.00161283	0.439514	8.33973e-12	27.529
61	rs9302680	G	A	0.0120438	0.00161069	0.439272	7.57979e-14	32.8794
62	rs11650677	G	A	0.0111701	0.00168963	0.339185	3.818e-11	25.7356
63	rs8072993	T	G	0.0109222	0.00199248	0.635677	4.21231e-08	25.4242
64	rs9903898	C	T	-0.00944768	0.00160094	0.488883	3.60576e-09	20.5246
65	rs8074498	T	A	-0.00932835	0.00163392	0.580951	1.13519e-08	19.4945
66	rs1348047	G	T	-0.012642	0.00182049	0.267253	3.80384e-12	28.8015
67	rs34786000	G	T	0.0109576	0.00162787	0.553361	1.68212e-11	27.3087
68	rs35126035	A	C	-0.00919552	0.00164378	0.55833	2.2173e-08	19.1884
69	rs2072727	T	C	-0.00926905	0.00161401	0.56459	9.30851e-09	19.4357
70	rs9611007	C	T	-0.0135938	0.00229721	0.141673	3.2682e-09	20.6786

## Sheet: Getting up in morning
	SNP	other_allele.exposure	effect_allele.exposure	beta	se	eaf	pval	F
1	rs10462020	T	G	0.0165379	0.00200975	0.195744	1.89044e-16	39.7584
2	rs10779704	A	C	0.0095243	0.00166155	0.624521	9.91493e-09	19.6411
3	rs3766163	T	C	0.0103943	0.00179234	0.272949	6.65962e-09	19.7972
4	rs12752290	T	C	0.0116401	0.00161486	0.442454	5.67308e-13	30.8631
5	rs10518446	T	C	0.0196877	0.00216558	0.162759	9.79606e-20	48.773
6	rs12044778	T	A	-0.011657	0.00208425	0.180076	2.23309e-08	18.5255
7	rs141391319	T	A	0.0347714	0.00452675	0.031987	1.57462e-14	34.5685
8	rs12736689	T	C	0.0525952	0.00469226	0.030093	3.68635e-29	74.5601
9	rs75117727	T	A	-0.0107467	0.00159864	0.516499	1.78754e-11	26.6312
10	rs1223149	T	C	0.0142946	0.0020143	0.803843	1.27901e-12	29.7506
11	rs114443104	T	A	0.01923	0.00345721	0.058491	2.66259e-08	18.8035
12	rs6745423	T	A	-0.012839	0.00178363	0.721988	6.09939e-13	30.5515
13	rs10175975	T	T	0.0122931	0.00208479	0.18154	3.71146e-09	20.7329
14	rs406952	T	C	0.0111325	0.00164876	0.376409	1.45777e-11	26.8608
15	rs1470503	T	T	-0.0128159	0.0016125	0.4276	1.89784e-15	37.1209
16	rs1606803	T	T	0.0114168	0.00176337	0.287134	9.51761e-11	24.635
17	rs17777135	T	A	0.0115293	0.00201572	0.199867	1.06717e-08	19.628
18	rs4483990	T	C	-0.0183869	0.0022034	0.157001	7.13434e-17	41.3175
19	rs145831787	T	T	-0.0169965	0.00252122	0.11301	1.5689e-11	26.738
20	rs13116306	T	T	-0.00957982	0.00162761	0.421435	3.96084e-09	20.6617
21	rs45510091	T	G	0.0204309	0.0035079	0.054615	5.73683e-09	19.9004
22	rs13155750	T	G	-0.0121208	0.00188507	0.233844	1.27693e-10	24.304
23	rs4958317	T	A	0.0145939	0.00176188	0.289184	1.19969e-16	40.426
24	rs2653355	T	A	-0.0236437	0.00209564	0.823231	1.60441e-29	75.1239
25	rs12523700	T	A	0.0144542	0.00250964	0.117842	8.43777e-09	20.054
26	rs12198513	T	G	-0.0111002	0.00197463	0.209772	1.89408e-08	18.8594
27	rs72895663	T	G	0.0110153	0.00189208	0.23113	5.82193e-09	19.9099
28	rs9399613	T	T	-0.0110033	0.0017711	0.289087	5.20843e-10	22.9753
29	rs620598	T	G	0.0110675	0.00191416	0.225728	7.38574e-09	19.7672
30	rs1914397	T	A	0.0103906	0.0016104	0.448253	1.10248e-10	24.6556
31	rs112613078	T	G	0.0124877	0.00202865	0.191237	7.47607e-10	22.2704
32	rs2971970	T	G	-0.0107092	0.00193586	0.782088	3.16579e-08	18.0475
33	rs73179222	T	A	0.0100968	0.00165786	0.37177	1.12727e-09	21.9852
34	rs7833021	T	T	0.0113061	0.00191103	0.772533	3.29397e-09	20.741
35	rs2360802	T	T	0.012836	0.00191626	0.225184	2.10621e-11	26.5442
36	rs1375640	T	T	-0.0134372	0.00236071	0.131829	1.25548e-08	19.081
37	rs4876611	T	G	-0.00976561	0.00178002	0.72023	4.10588e-08	17.7434
38	rs9644465	T	A	0.0115942	0.00195424	0.212173	2.97733e-09	20.7477
39	rs1854558	T	A	-0.0104995	0.00181939	0.262243	7.88538e-09	19.6934
40	rs77641763	T	T	-0.0185204	0.00243328	0.122477	2.71373e-14	34.0404
41	rs7899208	T	C	0.0136082	0.00240256	0.873766	1.47848e-08	18.8599
42	rs17152364	T	G	-0.0118163	0.00174884	0.300997	1.41219e-11	27.1255
43	rs7105482	T	G	0.0089503	0.00163468	0.394887	4.36867e-08	17.6746
44	rs55897993	T	G	-0.0134682	0.00236763	0.131282	1.2818e-08	19.1016
45	rs17464772	T	A	0.0125433	0.00167464	0.352041	6.87964e-14	33.1394
46	rs12227309	T	T	0.0118489	0.00185018	0.246638	1.51172e-10	24.0875
47	rs61926781	T	T	-0.0194724	0.00338623	0.059112	8.89979e-09	19.4724
48	rs1017168	T	C	0.0104984	0.00167444	0.64442	3.61518e-10	23.3197
49	rs3125735	T	T	-0.0120184	0.00199962	0.199178	1.85132e-09	21.2735
50	rs1333536	T	T	-0.00921206	0.00164775	0.384778	2.26169e-08	18.549
51	rs9573982	T	C	-0.0206352	0.00362074	0.05141	1.20395e-08	19.1739
52	rs17112198	T	G	0.0101831	0.00174461	0.298533	5.31836e-09	20.0506
53	rs17766755	T	A	-0.00946774	0.00166437	0.360087	1.28173e-08	19.0716
54	rs34757401	T	G	0.0108337	0.00192296	0.226798	1.76213e-08	19.0043
55	rs7144028	T	C	-0.00903684	0.00159722	0.499138	1.53276e-08	18.8512
56	rs77556698	T	T	-0.0117773	0.00194498	0.21591	1.40218e-09	21.682
57	rs11629621	T	G	-0.011935	0.00162498	0.577452	2.06212e-13	32.0934
58	rs1420607	T	A	0.0121786	0.0017983	0.272429	1.26764e-11	27.1455
59	rs1421085	T	C	0.0109591	0.0016269	0.40345	1.62599e-11	26.6907
60	rs7206027	T	T	-0.00974046	0.00163897	0.385657	2.79789e-09	20.7558
61	rs11075924	T	A	-0.00994218	0.00159828	0.495783	4.95416e-10	22.8161
62	rs4790352	T	A	0.0178551	0.00291327	0.917939	8.84965e-10	22.174
63	rs3760185	T	T	-0.012079	0.00187134	0.247523	1.0841e-10	25.0924
64	rs7210219	T	C	0.0129321	0.0019463	0.224138	3.04344e-11	26.8542
65	rs77556405	T	A	0.0162404	0.00211178	0.172495	1.46694e-14	34.7634
66	rs12601968	T	T	-0.0110555	0.00170497	0.32673	8.91575e-11	24.826
67	rs12326675	T	G	0.0119267	0.00217634	0.193346	4.24932e-08	20.4848
68	rs12969848	T	T	0.00952836	0.00160486	0.529476	2.89947e-09	20.8849
69	rs627685	T	C	0.0104007	0.00174935	0.303582	2.75672e-09	21.1174
70	rs11672103	T	T	-0.00937007	0.0016161	0.553457	6.71297e-09	20.0355
71	rs11669535	T	C	0.0106355	0.00194612	0.21707	4.62968e-08	17.7502
72	rs113232113	T	T	-0.0139036	0.002488	0.116606	2.29351e-08	18.3864
73	rs6141724	T	G	-0.00997727	0.00166947	0.370474	2.28249e-09	21.437
74	rs74555583	T	A	-0.0171376	0.00285841	0.085288	2.02859e-09	21.1563
75	rs133067	T	T	0.0111745	0.00197572	0.790791	1.5502e-08	19.075
76	rs2341367	T	C	-0.0102453	0.00179259	0.727554	1.09471e-08	19.2115

## Sheet: Snoring
	SNP	other_allele	effect_allele	beta	se	eaf	pval	F
1	rs2049045	G	C	0.00881535	0.00130777	0.186162	1.57572e-11	10.1358
2	rs57222984	A	G	-0.00799688	0.00118891	0.244101	1.74117e-11	10.1584
3	rs957349	T	A	0.00884562	0.00130278	0.812446	1.12286e-11	10.2642
4	rs180110	G	A	-0.00709843	0.00103396	0.590745	6.63587e-12	10.4874
5	rs13251292	A	G	-0.00733607	0.00104064	0.409231	1.79465e-12	11.2012
6	rs2307111	T	C	0.00748041	0.00104229	0.395033	7.13104e-13	11.5124
7	rs2664303	C	T	0.0074749	0.00104197	0.421027	7.29362e-13	11.7254
8	rs72902177	C	T	-0.0117269	0.00149084	0.134859	3.66254e-15	13.8129
9	rs10878271	T	C	0.0091493	0.00105892	0.635767	5.61057e-18	16.6882
10	rs592333	A	G	-0.00886843	0.00102497	0.443888	5.04363e-18	16.7142

## Sheet: Daytime nap
	SNP	other_allele	effect_allele	beta	se	eaf	F
1	rs1934138	G	A	0.00708857	0.00126977	0.63753	10.7386
2	rs2786547	C	T	-0.0109884	0.00160158	0.177277	16.2868
3	rs12140153	G	T	-0.0242712	0.0021468	0.09424	46.5072
4	rs1931175	C	G	0.00746118	0.00126008	0.38274	12.1631
5	rs12042846	T	C	0.00905398	0.00160707	0.178571	11.1203
6	rs6665690	A	C	-0.00911555	0.00162828	0.170647	10.8758
7	rs35039375	A	G	0.0127803	0.00213874	0.090992	12.4943
8	rs332767	T	G	0.00894593	0.0014144	0.249419	13.856
9	rs2250377	A	G	-0.0136504	0.0012927	0.663472	38.4784
10	rs13033444	A	G	0.0094407	0.00136451	0.281934	16.6871
11	rs75022160	C	T	-0.00976296	0.00179002	0.1366	10.3964
12	rs13023587	C	G	-0.00792715	0.0012238	0.508078	14.5251
13	rs350788	A	C	-0.00998241	0.00180127	0.863722	10.8474
14	rs11688767	A	T	0.00731846	0.00122558	0.486928	12.3749
15	rs11125776	T	G	-0.0120412	0.00174757	0.144182	16.546
16	rs12615434	C	T	0.0116344	0.00193313	0.11309	12.5559
17	rs2390669	A	C	-0.0112781	0.00183747	0.128947	13.2125
18	rs12992648	A	G	-0.00762551	0.00136135	0.281533	10.8775
19	rs7422655	C	T	-0.00805295	0.00139094	0.736305	11.6447
20	rs908442	A	T	-0.00977066	0.0012473	0.408474	21.333
21	rs77154532	A	G	-0.00724236	0.00128118	0.359504	11.1696
22	rs75411336	C	T	-0.015756	0.0027004	0.054402	11.8106
23	rs4856536	G	A	-0.00859681	0.00138106	0.728768	13.5103
24	rs40005	G	A	0.00807247	0.00145429	0.76889	10.7091
25	rs1001817	C	T	-0.00776666	0.00122507	0.494347	13.9448
26	rs113886333	C	T	0.0182674	0.00329762	0.036115	10.7429
27	rs71604045	C	T	-0.0101543	0.00180897	0.138134	11.3526
28	rs6854055	G	T	0.00947839	0.00141599	0.74829	15.6495
29	rs7698842	A	G	0.00777807	0.00141692	0.741815	10.7158
30	rs4692709	C	T	-0.00700067	0.00123617	0.546706	11.2323
31	rs12657723	C	T	0.0081807	0.00131152	0.320683	13.483
32	rs6452787	A	G	-0.0072452	0.00122693	0.466869	12.0833
33	rs2943023	C	T	-0.00753073	0.00124034	0.420803	12.7831
34	rs467897	G	A	-0.00930896	0.00131516	0.68009	17.4365
35	rs2431108	T	C	0.012511	0.00130232	0.328424	31.9293
36	rs2099810	A	G	-0.00780818	0.0012254	0.496352	14.0953
37	rs10875622	G	A	0.0102674	0.00124068	0.575874	23.8129
38	rs9467772	A	T	-0.00911826	0.00152838	0.199731	12.2903
39	rs34262487	C	A	-0.0146376	0.00236551	0.072621	13.345
40	rs6919087	T	G	-0.0103817	0.00132307	0.311989	21.3962
41	rs9475168	T	G	-0.00873932	0.00148898	0.219022	12.082
42	rs2653349	A	G	-0.0163076	0.0014949	0.787137	41.2112
43	rs2143792	G	A	-0.00721564	0.00124498	0.431158	11.8096
44	rs7752899	C	T	0.00847983	0.00123126	0.442806	16.408
45	rs1856502	T	A	0.00710396	0.00122766	0.456906	11.5814
46	rs785145	T	G	0.00706492	0.00123603	0.431525	11.3237
47	rs614987	A	C	0.0107556	0.00125938	0.613566	25.3674
48	rs12202939	G	A	0.00675243	0.00123884	0.543286	10.4628
49	rs62425620	C	T	0.00775191	0.00127613	0.369978	12.9541
50	rs35851551	A	G	-0.0119501	0.00204914	0.101129	12.0053
51	rs1011024	A	G	-0.0102274	0.00169762	0.154712	12.6508
52	rs6942927	G	A	0.0146516	0.00217116	0.12313	21.4356
53	rs351776	A	C	0.00762604	0.00123034	0.548043	13.322
54	rs13266972	A	G	-0.00729523	0.00133527	0.698405	10.3673
55	rs285815	T	A	-0.0073837	0.00123101	0.546163	12.4976
56	rs7814873	C	T	-0.00704488	0.00127461	0.616133	10.8557
57	rs10757347	A	G	0.00810359	0.00147647	0.222815	10.5167
58	rs7038206	A	G	0.00738228	0.00125472	0.608433	12.0076
59	rs62560863	C	T	0.0114884	0.00203914	0.100702	11.0539
60	rs13284688	T	C	0.0144228	0.00151104	0.207055	31.5866
61	rs10868046	G	A	0.00727374	0.00126066	0.603704	11.7062
62	rs971415	A	G	-0.0108343	0.00186482	0.122716	11.6869
63	rs12346996	T	C	-0.00832202	0.00137794	0.728608	12.665
64	rs11252681	G	A	0.016111	0.00293663	0.045481	10.4211
65	rs11258652	C	A	-0.0100132	0.0014441	0.235891	16.7138
66	rs10764260	G	A	-0.00733254	0.00128128	0.363097	11.499
67	rs224111	G	A	-0.00784245	0.0012587	0.388797	13.5167
68	rs10840017	A	G	-0.00866558	0.00149279	0.233223	12.4192
69	rs10835420	T	A	-0.00857976	0.00141521	0.248826	12.7246
70	rs174541	T	C	0.0101856	0.00127505	0.35911	22.0826
71	rs6483215	A	G	-0.00841794	0.00144207	0.764113	11.8122
72	rs11224896	T	C	-0.0111859	0.00195596	0.110091	11.3369
73	rs4587762	G	A	-0.00694078	0.00125608	0.604757	10.6492
74	rs1479116	G	A	0.00796453	0.00129506	0.351118	13.3659
75	rs35011311	G	T	-0.00946899	0.00139578	0.264996	16.1509
76	rs60222088	C	A	-0.0117747	0.00173263	0.148242	16.1901
77	rs11615756	C	T	0.0182385	0.00125078	0.403516	74.0548
78	rs2769916	G	A	0.00877372	0.00132557	0.688798	15.2603
79	rs10150432	A	G	0.0104521	0.00157996	0.184721	15.2156
80	rs2370926	T	C	-0.00828326	0.00127397	0.367305	14.7463
81	rs11071755	G	A	-0.00696004	0.00123874	0.424644	10.9456
82	rs17158413	G	A	0.00855728	0.00144202	0.237392	12.2602
83	rs60920123	G	A	-0.00744881	0.00123803	0.432894	12.5973
84	rs7198121	T	C	-0.00681975	0.00123097	0.538397	10.6897
85	rs8050478	G	A	-0.00763479	0.0012248	0.500601	13.477
86	rs7191614	A	G	0.00769805	0.00135296	0.290789	11.3024
87	rs12451365	T	C	0.0108452	0.00151874	0.204133	17.6722
88	rs611351	A	G	-0.0210598	0.00146473	0.224977	71.5277
89	rs3935190	G	A	0.00826969	0.00123459	0.536792	15.7261
90	rs962247	G	A	-0.00817957	0.00123599	0.475853	15.4329
91	rs34761237	A	G	0.0091818	0.00166266	0.163438	10.6601
92	rs2033103	C	T	0.00753532	0.00123118	0.450439	12.9991
93	rs9965170	G	A	-0.014193	0.00123929	0.423866	45.4977
94	rs17265513	T	C	0.00888057	0.00153558	0.198242	11.5925
95	rs910187	G	A	-0.00724033	0.00126743	0.373013	11.3385
96	rs3810484	A	G	-0.00710613	0.00123272	0.443064	11.5238
97	rs1883048	T	C	0.0078482	0.00123337	0.524834	14.2058
98	rs2284016	T	C	0.0070943	0.0012508	0.399515	11.1663

## Sheet: TMD
	SNP	other_allele	effect_allele	beta	se	eaf	pval	F
1	rs9428513	A	G	-0.124785	0.0271121	0.139073	4.17e-06	856.37
2	rs11675477	A	C	0.196268	0.042522	0.945679	3.92e-06	909.155
3	rs6752506	A	G	-0.0993692	0.0205106	0.281904	1.27e-06	918.4
4	rs72994670	T	C	0.239201	0.0493189	0.0322025	1.23e-06	818.949
5	rs116117874	C	T	0.210351	0.0459124	0.0380345	4.61e-06	743.258
6	rs2531358	A	G	-0.0884883	0.018276	0.534439	1.29e-06	895.049
7	rs1811546	G	C	2.55829	0.545958	7.35e-05	2.79e-06	220.332
8	rs4739605	C	T	0.725778	0.143883	0.993497	4.55e-07	1568.05
9	rs141765089	C	G	-0.420474	0.0915535	0.0133664	4.38e-06	1071.97
10	rs7098930	G	A	-0.150517	0.0285821	0.123883	1.39e-07	1130.81
11	rs6563828	A	G	-0.112438	0.0244817	0.84125	4.37e-06	775.245
12	rs77640278	G	A	0.272277	0.0546738	0.0253459	6.36e-07	841.16
13	rs117730127	T	A	-0.425888	0.0919991	0.0130153	3.67e-06	1071.25
14	rs137964046	G	A	-0.774319	0.160295	0.00547864	1.36e-06	1504.8
15	rs6133202	C	T	-0.111947	0.0240997	0.18468	3.4e-06	866.802
